# Supplementary material for: Ginkgolic Acids Degradation by the Ginkgo biloba Endophytic Fungus Fusarium sp. DLT-118
Source: Foods. 2026 Apr 6;15(7):1247. doi: 10.3390/foods15071247 (PMC13073844; doi:10.3390/foods15071247)
Supplement: Supplementary file 1 [file foods-15-01247-s001.zip]

Archive with 1 entries (1 files):
- foods-4203978-supplementary.pdf
